# Supplementary material for: MAGE: An Open-Source Tool for Meta-Analysis of Gene Expression Studies
Source: Biology (Basel). 2022 Jun 10;11(6):895. doi: 10.3390/biology11060895 (PMC9220151; doi:10.3390/biology11060895)
Supplement: Supplementary file 1 [file biology-11-00895-s001.zip]

Archive with 1 entries (1 files):
- biology-1746200-supplementary.pdf
